# Supplementary material for: An Experimental Model for Iron Deficiency Anemia in Sows and Offspring Induced by Blood Removal during Gestation
Source: Animals (Basel). 2021 Sep 29;11(10):2848. doi: 10.3390/ani11102848 (PMC8533025; doi:10.3390/ani11102848)
Supplement: Supplementary file 1 [file animals-11-02848-s001.zip]

Archive with 1 entries (1 files):
- animals-1331873-supplementary.pdf
